# Supplementary material for: Epiphitic Microbiome of Alvarinho Wine Grapes from Different Geographic Regions in Portugal
Source: Biology (Basel). 2023 Jan 18;12(2):146. doi: 10.3390/biology12020146 (PMC9952175; doi:10.3390/biology12020146)
Supplement: Supplementary file 1 [file biology-12-00146-s001.zip]

Archive with 1 entries (1 files):
- biology-2106288-supplementary.pdf
